# Supplementary material for: From Solution to Surface: How the Catalytic Environment Modulates Peptide Bond Cleavage by Metal‐Oxo Cluster Nanozymes
Source: Adv Sci (Weinh). 2026 Jan 5;13(13):e19545. doi: 10.1002/advs.202519545 (PMC12955937; doi:10.1002/advs.202519545)
Supplement: Supplementary file 2 — Supporting File 2: advs73508‐sup‐0002‐Data.zip. [file ADVS-13-e19545-s001.zip]

Archive with 2 entries (2 files):
- Zr6_acetate_1051013.cif
- PALFAN_two_2002902.xyz
