# Supplementary material for: From Solution to Surface: How the Catalytic Environment Modulates Peptide Bond Cleavage by Metal‐Oxo Cluster Nanozymes
Source: Adv Sci (Weinh). 2026 Jan 5;13(13):e19545. doi: 10.1002/advs.202519545 (PMC12955937; doi:10.1002/advs.202519545)
Supplement: Supplementary file 2 — Supporting File 2: advs73508‐sup‐0002‐Data.zip. [file ADVS-13-e19545-s001.zip › Zr6_acetate_1051013.cif]

####################################################################### 
# 
# This file contains crystal structure data downloaded from the 
# Cambridge Structural Database (CSD) hosted by the Cambridge 
# Crystallographic Data Centre (CCDC).
# 
# Full information about CCDC data access policies and citation 
# guidelines are available at http://www.ccdc.cam.ac.uk/access/V1 
# 
# Audit and citation data items may have been added by the CCDC. 
# Please retain this information to preserve the provenance of 
# this file and to allow appropriate attribution of the data. 
# 
#######################################################################

data_wk129b
_audit_block_doi                 10.5517/ccdc.csd.cc148nnq
_database_code_depnum_ccdc_archive 'CCDC 1051013'
loop_
_citation_id
_citation_doi
_citation_year
1 10.1021/acs.inorgchem.6b01624 2017
_audit_update_record             
;
2015-02-24 deposited with the CCDC.	2025-08-28 downloaded from the CCDC.
;

_audit_creation_method           SHELXL-97
_chemical_name_systematic        
; 
 ? 
;
_chemical_name_common            ?
_chemical_melting_point          ?
_chemical_formula_moiety         ?
_chemical_formula_sum            'C48 H72 O81 Zr12'
_chemical_formula_weight         3039.70

loop_
_atom_type_symbol
_atom_type_description
_atom_type_scat_dispersion_real
_atom_type_scat_dispersion_imag
_atom_type_scat_source
C C 0.0033 0.0016 'International Tables Vol C Tables 4.2.6.8 and 6.1.1.4'
H H 0.0000 0.0000 'International Tables Vol C Tables 4.2.6.8 and 6.1.1.4'
O O 0.0106 0.0060 'International Tables Vol C Tables 4.2.6.8 and 6.1.1.4'
Zr Zr -2.9673 0.5597 'International Tables Vol C Tables 4.2.6.8 and 6.1.1.4'

_symmetry_cell_setting           Tetragonal
_symmetry_space_group_name_H-M   'I4/m  '

loop_
_symmetry_equiv_pos_as_xyz
'x, y, z'
'-x, -y, z'
'-y, x, z'
'y, -x, z'
'x+1/2, y+1/2, z+1/2'
'-x+1/2, -y+1/2, z+1/2'
'-y+1/2, x+1/2, z+1/2'
'y+1/2, -x+1/2, z+1/2'
'-x, -y, -z'
'x, y, -z'
'y, -x, -z'
'-y, x, -z'
'-x+1/2, -y+1/2, -z+1/2'
'x+1/2, y+1/2, -z+1/2'
'y+1/2, -x+1/2, -z+1/2'
'-y+1/2, x+1/2, -z+1/2'

_cell_length_a                   12.605(2)
_cell_length_b                   12.605(2)
_cell_length_c                   13.626(3)
_cell_angle_alpha                90.00
_cell_angle_beta                 90.00
_cell_angle_gamma                90.00
_cell_volume                     2165.0(7)
_cell_formula_units_Z            1
_cell_measurement_temperature    296(2)
_cell_measurement_reflns_used    2073
_cell_measurement_theta_min      2.20
_cell_measurement_theta_max      20.33

_exptl_crystal_description       block
_exptl_crystal_colour            colourless
_exptl_crystal_size_max          0.12
_exptl_crystal_size_mid          0.08
_exptl_crystal_size_min          0.06
_exptl_crystal_density_meas      ?
_exptl_crystal_density_diffrn    2.331
_exptl_crystal_density_method    'not measured'
_exptl_crystal_F_000             1488
_exptl_absorpt_coefficient_mu    1.518
_exptl_absorpt_correction_type   multi-scan
_exptl_absorpt_correction_T_min  0.2738
_exptl_absorpt_correction_T_max  0.5419
_exptl_absorpt_process_details   '(SADABS; Sheldrick, 1996)'

_exptl_special_details           
; 
 ? 
;

_diffrn_ambient_temperature      296(2)
_diffrn_radiation_wavelength     0.71073
_diffrn_radiation_type           MoK\a
_diffrn_radiation_source         'fine-focus sealed tube'
_diffrn_radiation_monochromator  graphite
_diffrn_measurement_device_type  'Bruker APEX-II CCD'
_diffrn_measurement_method       '\f and \w scans'
_diffrn_detector_area_resol_mean ?
_diffrn_standards_number         0
_diffrn_standards_interval_count ?
_diffrn_standards_interval_time  ?
_diffrn_standards_decay_%        ?
_diffrn_reflns_number            1408
_diffrn_reflns_av_R_equivalents  0.0000
_diffrn_reflns_av_sigmaI/netI    0.0406
_diffrn_reflns_limit_h_min       -11
_diffrn_reflns_limit_h_max       11
_diffrn_reflns_limit_k_min       0
_diffrn_reflns_limit_k_max       16
_diffrn_reflns_limit_l_min       0
_diffrn_reflns_limit_l_max       18
_diffrn_reflns_theta_min         2.20
_diffrn_reflns_theta_max         28.60
_reflns_number_total             1408
_reflns_number_gt                1372
_reflns_threshold_expression     >2sigma(I)

_computing_data_collection       'Bruker APEX2'
_computing_cell_refinement       'Bruker SAINT'
_computing_data_reduction        'Bruker SAINT'
_computing_structure_solution    'SHELXS-97 (Sheldrick, 2008)'
_computing_structure_refinement  'SHELXL-97 (Sheldrick, 2008)'
_computing_molecular_graphics    'Bruker SHELXTL'
_computing_publication_material  'Bruker SHELXTL'

_refine_special_details          
; 
 Refinement of F^2^ against ALL reflections.  The weighted R-factor wR and 
 goodness of fit S are based on F^2^, conventional R-factors R are based 
 on F, with F set to zero for negative F^2^. The threshold expression of 
 F^2^ > 2sigma(F^2^) is used only for calculating R-factors(gt) etc. and is 
 not relevant to the choice of reflections for refinement.  R-factors based 
 on F^2^ are statistically about twice as large as those based on F, and R- 
 factors based on ALL data will be even larger. 
;

_refine_ls_structure_factor_coef Fsqd
_refine_ls_matrix_type           full
_refine_ls_weighting_scheme      calc
_refine_ls_weighting_details     
'calc w=1/[\s^2^(Fo^2^)+(0.0778P)^2^+25.1276P] where P=(Fo^2^+2Fc^2^)/3'
_atom_sites_solution_primary     direct
_atom_sites_solution_secondary   difmap
_atom_sites_solution_hydrogens   geom
_refine_ls_hydrogen_treatment    mixed
_refine_ls_extinction_method     none
_refine_ls_extinction_coef       ?
_refine_ls_number_reflns         1408
_refine_ls_number_parameters     90
_refine_ls_number_restraints     0
_refine_ls_R_factor_all          0.0680
_refine_ls_R_factor_gt           0.0677
_refine_ls_wR_factor_ref         0.1784
_refine_ls_wR_factor_gt          0.1783
_refine_ls_goodness_of_fit_ref   1.080
_refine_ls_restrained_S_all      1.080
_refine_ls_shift/su_max          0.000
_refine_ls_shift/su_mean         0.000

loop_
_atom_site_label
_atom_site_type_symbol
_atom_site_fract_x
_atom_site_fract_y
_atom_site_fract_z
_atom_site_U_iso_or_equiv
_atom_site_adp_type
_atom_site_occupancy
_atom_site_symmetry_multiplicity
_atom_site_calc_flag
_atom_site_refinement_flags
_atom_site_disorder_assembly
_atom_site_disorder_group
Zr1 Zr 0.80221(6) -0.00057(5) 0.5000 0.0433(3) Uani 1 2 d S . .
Zr2 Zr 1.0000 0.0000 0.31582(9) 0.0410(3) Uani 1 4 d S . .
O1 O 0.9005(4) -0.0999(4) 0.5919(5) 0.081(2) Uani 1 1 d . . .
O2 O 0.7165(7) 0.1536(6) 0.5000 0.077(2) Uani 1 2 d S . .
O3 O 0.8493(6) -0.0005(5) 0.2292(6) 0.0850(19) Uani 1 1 d . . .
O4 O 0.7019(5) -0.0027(5) 0.3631(6) 0.0870(19) Uani 1 1 d . . .
O5 O 0.7156(7) -0.1561(6) 0.5000 0.078(2) Uani 1 2 d S . .
C1 C 0.7559(9) 0.0002(8) 0.2695(9) 0.087(3) Uani 1 1 d . . .
C2 C 0.6728(8) -0.0017(8) 0.1780(8) 0.087(3) Uani 1 1 d . . .
H2B H 0.7114 -0.0001 0.1173 0.131 Uiso 1 1 calc R . .
H2C H 0.6270 0.0590 0.1818 0.131 Uiso 1 1 calc R . .
H2D H 0.6309 -0.0653 0.1810 0.131 Uiso 1 1 calc R . .
C3 C 0.7516(10) -0.2498(9) 0.5000 0.077(3) Uani 1 2 d S . .
C4 C 0.6613(12) -0.3420(11) 0.5000 0.094(4) Uani 1 2 d S . .
H4A H 0.6948 -0.4104 0.5000 0.141 Uiso 1 2 calc SR . .
H4B H 0.6179 -0.3350 0.4425 0.141 Uiso 0.50 1 calc PR . .
H4C H 0.6179 -0.3350 0.5575 0.141 Uiso 0.50 1 calc PR . .
O6 O 0.6978(6) 0.1962(6) 0.2454(6) 0.099(2) Uani 1 1 d . . .
O10 O 0.5000 0.5000 0.5000 0.16(3) Uani 0.50 8 d SP . .

loop_
_atom_site_aniso_label
_atom_site_aniso_U_11
_atom_site_aniso_U_22
_atom_site_aniso_U_33
_atom_site_aniso_U_23
_atom_site_aniso_U_13
_atom_site_aniso_U_12
Zr1 0.0319(4) 0.0237(4) 0.0744(6) 0.000 0.000 -0.0002(2)
Zr2 0.0350(4) 0.0350(4) 0.0530(6) 0.000 0.000 0.000
O1 0.065(3) 0.069(3) 0.110(5) -0.038(3) -0.035(3) 0.032(3)
O2 0.063(5) 0.052(4) 0.117(7) 0.000 0.000 -0.001(3)
O3 0.071(4) 0.062(3) 0.121(6) 0.004(3) -0.012(4) -0.005(3)
O4 0.078(4) 0.061(3) 0.122(6) -0.003(4) -0.005(4) -0.003(3)
O5 0.070(5) 0.050(4) 0.115(7) 0.000 0.000 -0.007(4)
C1 0.079(6) 0.068(5) 0.114(8) -0.002(5) -0.007(6) -0.005(4)
C2 0.080(6) 0.064(5) 0.117(8) 0.003(5) -0.009(6) -0.004(4)
C3 0.063(6) 0.048(5) 0.120(11) 0.000 0.000 -0.005(5)
C4 0.078(9) 0.066(8) 0.138(14) 0.000 0.000 -0.003(6)
O6 0.083(4) 0.079(4) 0.135(6) 0.022(4) -0.035(4) 0.027(3)
O10 0.21(4) 0.21(4) 0.07(3) 0.000 0.000 0.000

_geom_special_details            
; 
 All esds (except the esd in the dihedral angle between two l.s. planes) 
 are estimated using the full covariance matrix.  The cell esds are taken 
 into account individually in the estimation of esds in distances, angles 
 and torsion angles; correlations between esds in cell parameters are only 
 used when they are defined by crystal symmetry.  An approximate (isotropic) 
 treatment of cell esds is used for estimating esds involving l.s. planes. 
;

loop_
_geom_bond_atom_site_label_1
_geom_bond_atom_site_label_2
_geom_bond_distance
_geom_bond_site_symmetry_2
_geom_bond_publ_flag
Zr1 O1 2.161(5) 10_556 ?
Zr1 O1 2.161(5) . ?
Zr1 O1 2.164(5) 4_665 ?
Zr1 O1 2.164(5) 11_666 ?
Zr1 O2 2.223(8) . ?
Zr1 O5 2.244(8) . ?
Zr1 O4 2.253(8) . ?
Zr1 O4 2.253(8) 10_556 ?
Zr1 Zr1 3.5260(12) 3_645 ?
Zr1 Zr1 3.5260(12) 11_666 ?
Zr1 Zr2 3.5376(11) 9_756 ?
Zr1 Zr2 3.5376(11) . ?
Zr2 O1 2.177(5) 9_756 ?
Zr2 O1 2.177(5) 12_646 ?
Zr2 O1 2.177(5) 10_556 ?
Zr2 O1 2.177(5) 11_666 ?
Zr2 O3 2.236(7) 3_645 ?
Zr2 O3 2.236(7) . ?
Zr2 O3 2.236(7) 2_755 ?
Zr2 O3 2.236(7) 4_665 ?
Zr2 Zr1 3.5376(11) 11_666 ?
Zr2 Zr1 3.5376(11) 9_756 ?
Zr2 Zr1 3.5376(11) 3_645 ?
O1 Zr1 2.164(5) 3_645 ?
O1 Zr2 2.177(5) 9_756 ?
O2 C3 1.268(15) 11_666 ?
O3 C1 1.300(13) . ?
O4 C1 1.446(14) . ?
O5 C3 1.266(14) . ?
C1 C2 1.628(15) . ?
C2 H2B 0.9600 . ?
C2 H2C 0.9600 . ?
C2 H2D 0.9600 . ?
C3 O2 1.268(15) 3_645 ?
C3 C4 1.627(19) . ?
C4 H4A 0.9600 . ?
C4 H4B 0.9600 . ?
C4 H4C 0.9600 . ?

loop_
_geom_angle_atom_site_label_1
_geom_angle_atom_site_label_2
_geom_angle_atom_site_label_3
_geom_angle
_geom_angle_site_symmetry_1
_geom_angle_site_symmetry_3
_geom_angle_publ_flag
O1 Zr1 O1 70.8(3) 10_556 . ?
O1 Zr1 O1 110.2(4) 10_556 4_665 ?
O1 Zr1 O1 71.1(3) . 4_665 ?
O1 Zr1 O1 71.1(3) 10_556 11_666 ?
O1 Zr1 O1 110.2(4) . 11_666 ?
O1 Zr1 O1 70.7(3) 4_665 11_666 ?
O1 Zr1 O2 141.71(16) 10_556 . ?
O1 Zr1 O2 141.71(16) . . ?
O1 Zr1 O2 76.6(2) 4_665 . ?
O1 Zr1 O2 76.6(2) 11_666 . ?
O1 Zr1 O5 76.9(2) 10_556 . ?
O1 Zr1 O5 76.9(2) . . ?
O1 Zr1 O5 141.90(16) 4_665 . ?
O1 Zr1 O5 141.90(16) 11_666 . ?
O2 Zr1 O5 121.8(3) . . ?
O1 Zr1 O4 80.5(3) 10_556 . ?
O1 Zr1 O4 142.6(2) . . ?
O1 Zr1 O4 143.7(2) 4_665 . ?
O1 Zr1 O4 81.3(3) 11_666 . ?
O2 Zr1 O4 74.81(19) . . ?
O5 Zr1 O4 73.5(2) . . ?
O1 Zr1 O4 142.6(2) 10_556 10_556 ?
O1 Zr1 O4 80.5(3) . 10_556 ?
O1 Zr1 O4 81.3(3) 4_665 10_556 ?
O1 Zr1 O4 143.7(2) 11_666 10_556 ?
O2 Zr1 O4 74.81(19) . 10_556 ?
O5 Zr1 O4 73.5(2) . 10_556 ?
O4 Zr1 O4 111.7(4) . 10_556 ?
O1 Zr1 Zr1 35.42(16) 10_556 3_645 ?
O1 Zr1 Zr1 35.42(16) . 3_645 ?
O1 Zr1 Zr1 90.38(17) 4_665 3_645 ?
O1 Zr1 Zr1 90.38(17) 11_666 3_645 ?
O2 Zr1 Zr1 163.9(2) . 3_645 ?
O5 Zr1 Zr1 74.3(2) . 3_645 ?
O4 Zr1 Zr1 112.91(17) . 3_645 ?
O4 Zr1 Zr1 112.92(17) 10_556 3_645 ?
O1 Zr1 Zr1 90.38(17) 10_556 11_666 ?
O1 Zr1 Zr1 90.38(17) . 11_666 ?
O1 Zr1 Zr1 35.35(16) 4_665 11_666 ?
O1 Zr1 Zr1 35.35(16) 11_666 11_666 ?
O2 Zr1 Zr1 73.9(2) . 11_666 ?
O5 Zr1 Zr1 164.3(2) . 11_666 ?
O4 Zr1 Zr1 113.83(17) . 11_666 ?
O4 Zr1 Zr1 113.83(17) 10_556 11_666 ?
Zr1 Zr1 Zr1 90.0 3_645 11_666 ?
O1 Zr1 Zr2 90.47(18) 10_556 9_756 ?
O1 Zr1 Zr2 35.52(15) . 9_756 ?
O1 Zr1 Zr2 35.55(14) 4_665 9_756 ?
O1 Zr1 Zr2 90.41(19) 11_666 9_756 ?
O2 Zr1 Zr2 109.92(14) . 9_756 ?
O5 Zr1 Zr2 110.17(15) . 9_756 ?
O4 Zr1 Zr2 169.30(19) . 9_756 ?
O4 Zr1 Zr2 78.94(19) 10_556 9_756 ?
Zr1 Zr1 Zr2 60.108(10) 3_645 9_756 ?
Zr1 Zr1 Zr2 60.108(10) 11_666 9_756 ?
O1 Zr1 Zr2 35.52(15) 10_556 . ?
O1 Zr1 Zr2 90.47(18) . . ?
O1 Zr1 Zr2 90.41(19) 4_665 . ?
O1 Zr1 Zr2 35.55(14) 11_666 . ?
O2 Zr1 Zr2 109.92(14) . . ?
O5 Zr1 Zr2 110.17(15) . . ?
O4 Zr1 Zr2 78.94(19) . . ?
O4 Zr1 Zr2 169.30(19) 10_556 . ?
Zr1 Zr1 Zr2 60.108(10) 3_645 . ?
Zr1 Zr1 Zr2 60.108(10) 11_666 . ?
Zr2 Zr1 Zr2 90.37(4) 9_756 . ?
O1 Zr2 O1 70.5(2) 9_756 12_646 ?
O1 Zr2 O1 109.4(4) 9_756 10_556 ?
O1 Zr2 O1 70.5(2) 12_646 10_556 ?
O1 Zr2 O1 70.5(2) 9_756 11_666 ?
O1 Zr2 O1 109.4(4) 12_646 11_666 ?
O1 Zr2 O1 70.5(2) 10_556 11_666 ?
O1 Zr2 O3 142.60(19) 9_756 3_645 ?
O1 Zr2 O3 79.3(3) 12_646 3_645 ?
O1 Zr2 O3 79.3(3) 10_556 3_645 ?
O1 Zr2 O3 142.7(2) 11_666 3_645 ?
O1 Zr2 O3 142.7(2) 9_756 . ?
O1 Zr2 O3 142.60(19) 12_646 . ?
O1 Zr2 O3 79.3(3) 10_556 . ?
O1 Zr2 O3 79.3(3) 11_666 . ?
O3 Zr2 O3 73.8(2) 3_645 . ?
O1 Zr2 O3 79.3(3) 9_756 2_755 ?
O1 Zr2 O3 79.3(3) 12_646 2_755 ?
O1 Zr2 O3 142.7(2) 10_556 2_755 ?
O1 Zr2 O3 142.6(2) 11_666 2_755 ?
O3 Zr2 O3 73.8(2) 3_645 2_755 ?
O3 Zr2 O3 116.3(4) . 2_755 ?
O1 Zr2 O3 79.3(3) 9_756 4_665 ?
O1 Zr2 O3 142.7(2) 12_646 4_665 ?
O1 Zr2 O3 142.60(19) 10_556 4_665 ?
O1 Zr2 O3 79.3(3) 11_666 4_665 ?
O3 Zr2 O3 116.3(4) 3_645 4_665 ?
O3 Zr2 O3 73.8(2) . 4_665 ?
O3 Zr2 O3 73.8(2) 2_755 4_665 ?
O1 Zr2 Zr1 35.31(14) 9_756 11_666 ?
O1 Zr2 Zr1 89.86(18) 12_646 11_666 ?
O1 Zr2 Zr1 89.81(19) 10_556 11_666 ?
O1 Zr2 Zr1 35.21(15) 11_666 11_666 ?
O3 Zr2 Zr1 166.7(2) 3_645 11_666 ?
O3 Zr2 Zr1 111.99(18) . 11_666 ?
O3 Zr2 Zr1 111.98(18) 2_755 11_666 ?
O3 Zr2 Zr1 77.0(2) 4_665 11_666 ?
O1 Zr2 Zr1 35.21(14) 9_756 9_756 ?
O1 Zr2 Zr1 35.31(14) 12_646 9_756 ?
O1 Zr2 Zr1 89.86(18) 10_556 9_756 ?
O1 Zr2 Zr1 89.81(19) 11_666 9_756 ?
O3 Zr2 Zr1 111.98(18) 3_645 9_756 ?
O3 Zr2 Zr1 166.7(2) . 9_756 ?
O3 Zr2 Zr1 77.0(2) 2_755 9_756 ?
O3 Zr2 Zr1 111.99(18) 4_665 9_756 ?
Zr1 Zr2 Zr1 59.78(2) 11_666 9_756 ?
O1 Zr2 Zr1 89.81(19) 9_756 3_645 ?
O1 Zr2 Zr1 35.21(14) 12_646 3_645 ?
O1 Zr2 Zr1 35.31(14) 10_556 3_645 ?
O1 Zr2 Zr1 89.86(18) 11_666 3_645 ?
O3 Zr2 Zr1 77.0(2) 3_645 3_645 ?
O3 Zr2 Zr1 111.98(18) . 3_645 ?
O3 Zr2 Zr1 111.99(18) 2_755 3_645 ?
O3 Zr2 Zr1 166.7(2) 4_665 3_645 ?
Zr1 Zr2 Zr1 89.63(4) 11_666 3_645 ?
Zr1 Zr2 Zr1 59.78(2) 9_756 3_645 ?
O1 Zr2 Zr1 89.86(18) 9_756 . ?
O1 Zr2 Zr1 89.81(19) 12_646 . ?
O1 Zr2 Zr1 35.21(14) 10_556 . ?
O1 Zr2 Zr1 35.31(14) 11_666 . ?
O3 Zr2 Zr1 111.99(18) 3_645 . ?
O3 Zr2 Zr1 77.0(2) . . ?
O3 Zr2 Zr1 166.7(2) 2_755 . ?
O3 Zr2 Zr1 111.98(18) 4_665 . ?
Zr1 Zr2 Zr1 59.78(2) 11_666 . ?
Zr1 Zr2 Zr1 89.63(4) 9_756 . ?
Zr1 Zr2 Zr1 59.78(2) 3_645 . ?
Zr1 O1 Zr1 109.2(3) . 3_645 ?
Zr1 O1 Zr2 109.3(2) . 9_756 ?
Zr1 O1 Zr2 109.1(2) 3_645 9_756 ?
C3 O2 Zr1 131.4(8) 11_666 . ?
C1 O3 Zr2 123.2(7) . . ?
C1 O4 Zr1 117.8(6) . . ?
C3 O5 Zr1 129.9(8) . . ?
O3 C1 O4 143.0(10) . . ?
O3 C1 C2 105.0(10) . . ?
O4 C1 C2 111.9(8) . . ?
C1 C2 H2B 109.5 . . ?
C1 C2 H2C 109.5 . . ?
H2B C2 H2C 109.5 . . ?
C1 C2 H2D 109.5 . . ?
H2B C2 H2D 109.5 . . ?
H2C C2 H2D 109.5 . . ?
O5 C3 O2 130.6(12) . 3_645 ?
O5 C3 C4 114.6(11) . . ?
O2 C3 C4 114.9(10) 3_645 . ?
C3 C4 H4A 109.5 . . ?
C3 C4 H4B 109.5 . . ?
H4A C4 H4B 109.5 . . ?
C3 C4 H4C 109.5 . . ?
H4A C4 H4C 109.5 . . ?
H4B C4 H4C 109.5 . . ?

_diffrn_measured_fraction_theta_max 0.977
_diffrn_reflns_theta_full        28.60
_diffrn_measured_fraction_theta_full 0.977
_refine_diff_density_max         1.480
_refine_diff_density_min         -0.731
_refine_diff_density_rms         0.202
