# Supplementary material for: From Solution to Surface: How the Catalytic Environment Modulates Peptide Bond Cleavage by Metal‐Oxo Cluster Nanozymes
Source: Adv Sci (Weinh). 2026 Jan 5;13(13):e19545. doi: 10.1002/advs.202519545 (PMC12955937; doi:10.1002/advs.202519545)
Supplement: Supplementary file 2 — Supporting File 2: advs73508‐sup‐0002‐Data.zip. [file ADVS-13-e19545-s001.zip › PALFAN_two_2002902.xyz]

89
PALFAN
 O   -0.000157   23.417978    4.844462
 O    0.000157   25.630619    5.634787
 C    0.000315   21.652388    6.990575
 C    0.000629   25.621630    8.483595
 O   -1.100680   21.109171    6.721071
 O   -1.106657   26.189363    8.630748
Zr   -1.806890   24.601667    5.044027
Zr   -3.100874   25.247587    8.297092
Zr   -6.163213   23.758511    7.440631
Zr   -4.895496   23.060011    4.198644
Zr   -4.810090   26.338108    5.469282
Zr   -3.100716   21.995644    7.098377
 O   -2.657330   26.242487    6.330869
 O   -4.864353   25.395788    7.273307
 O   -6.241855   24.507135    5.330562
 O   -3.819981   24.806805    4.579918
 O   -2.202619   23.897718    6.993882
 O   -4.224361   23.284761    8.521624
 O   -4.889362   22.622768    6.225051
 O   -2.707976   22.535318    4.927132
 O   -6.727866   22.046043    8.605947
 O   -7.888629   22.716209    6.676429
 O   -6.810755   22.093172    3.859036
 O   -4.743244   20.900221    3.830928
 O   -3.431959   20.143150    5.982001
 O   -4.022092   20.483137    8.316602
 O   -1.724473   26.481949    3.749911
 O   -3.561404   27.697784    4.265772
 O   -3.441710   27.459957    8.622481
 O   -4.519113   28.164993    6.770673
 O   -7.748016   25.377262    7.410539
 O   -6.808868   27.100901    5.986961
 O   -5.859024   24.406883    2.642133
 O   -5.834802   26.482765    3.505208
 O   -4.376927   25.458717   10.082433
 O   -6.395051   24.591587    9.540118
 O   -1.731708   24.045374    2.835581
 O   -3.656562   22.967113    2.361055
 O   -2.044705   24.084059    9.918747
 O   -1.930673   21.983385    9.101967
 C   -2.459937   27.498640    3.670548
 C   -4.002903   28.318642    7.914826
 C   -7.762015   26.536980    6.828542
 C   -6.108949   25.635250    2.612372
 C   -5.555306   25.183023   10.303989
 C   -2.522851   23.428602    2.046909
 C   -1.756873   22.870131   10.009684
Zr   -6.480614   16.506540    5.044027
Zr   -7.686990   17.304201    8.297092
Zr   -7.928580   20.700806    7.440631
Zr   -6.689803   19.952179    4.198644
Zr   -9.486016   18.239166    5.469282
Zr   -4.870645   18.930038    7.098377
 O   -8.326825   16.422632    6.330869
 O   -8.697074   18.757320    7.273307
 O   -8.616230   20.394600    5.330562
 O   -7.664813   18.147360    4.579918
 O   -6.068842   17.201225    6.993882
 O   -6.548876   19.258583    8.521624
 O   -6.308072   20.165489    6.225051
 O   -5.141647   18.320078    4.927132
 O   -4.551985   15.533436    4.844462
 O   -6.468346   14.427388    5.634787
 O   -8.067777   15.495024    3.749911
 O  -10.039187   16.477936    4.265772
 O   -9.773375   16.493191    8.622481
 O  -10.922657   17.073730    6.770673
 O  -10.122863   21.263908    7.410539
 O  -11.146002   19.588764    5.986961
 O   -8.337992   20.113182    2.642133
 O  -10.123649   19.054264    3.505208
 O   -8.507860   18.303732   10.082433
 O   -8.765965   20.485044    9.540118
 O   -5.961259   16.719578    2.835581
 O   -5.989885   18.925680    2.361055
 O   -6.151259   16.971298    9.918747
 O   -4.275006   17.922880    9.101967
 O   -3.102918   17.641193    6.721071
 O   -7.505483   15.106273    8.630748
 C   -9.315991   15.623609    3.670548
 C  -10.797615   16.549856    7.914826
 C  -11.134205   20.696175    6.828542
 C   -9.526752   19.715441    2.612372
 C   -8.858291   19.462086   10.303989
 C   -5.822691   17.713114    2.046909
 C   -4.956050   17.328993   10.009684
 C   -3.023175   16.416639    6.990575
 C   -6.460796   14.432292    8.483595
 O   -6.398826   13.189486    8.630748
